# Supplementary material for: What evidence exists on the interlinkages between ecological and societal impacts of borealisation of the arctic? A systematic map protocol
Source: Environ Evid. 2025 Aug 2;14:15. doi: 10.1186/s13750-025-00367-4 (PMC12317435; doi:10.1186/s13750-025-00367-4)
Supplement: Supplementary file 3 — Additional File 3: Coding Sheet [file 13750_2025_367_MOESM3_ESM.xlsx]

## Sheet: README
	What evidence exists on the interlinkages between ecological and societal impacts of borealisation of the Arctic? A systematic map protocol.
	Kate Baker (1), Vera Helen Hausner (2), Jennifer Ramsay (1), Helen C Wheeler (1)
	1 School of Life Sciences, Anglia Ruskin University, Cambridge, UK
	2 Department of Arctic and Marine Biology, UiT The Arctic University of Norway, Tromsø, Norway
	Corresponding author: helen.wheeler@aru.ac.uk
	Additional File 2: Coding Sheet
	This file shows the coding variables to be used when coding studies.
	The Coding Variables tab lists the names and descriptions of each coding variable and how the coding will be conducted.
	The Definitions tab is a list of definitions of variables that may require further explanation.

## Sheet: Coding Variables
	Coding strategy adapted from coding format in Sechaud et al (2022). The coding variables will be used in the data extraction and coding process.			* see definition
	https://environmentalevidencejournal.biomedcentral.com/articles/10.1186/s13750-022-00280-0
Table	Variable name	Variable description	Coding format	Checklist content
Article References (Automatically included in EPPI reviewer)	Study ID	A unique identification number	Pre-set
	Reviewer	Member of the review team assigned to this study	Automatic
	Study Type	The format in which the study was published	Automatic	Journal article; Book; Report; Thesis; Conference; Review; Other (specify)
	Study Type - add	If "Study Design=other" this will be specified in EPPI Reviewer	Checklist
	Title	The title of the study	Automatic
	Authors	The last names of the authors of the study	Automatic
	Publication Year	The year (YYYY) the study was published	Automatic
	Publication Journal	The journal in which the study was published	Automatic
	Peer-reviewed	Was the study was peer-reviewed ?	Checklist	Yes; No; Unsure
	DOI	Digital Object Identifier (DOI), if available	Automatic
	Web of Science ID	Identifier used on Web of Science platform	Automatic
	Scopus ID	Identifier used on Scopus platform	Automatic
Study Characteristics	Disciplinary Focus	Whether study's focus is ecological or societal	Checklist	Societal; Ecological; Both;
	Geographical Range	The geographical range of the study	Checklist	Local; Regional; National; Arctic-wide
	Country	The country/ies in which the study was conducted	Checklist	Canada; Russia; Finland; Norway; Sweden; Iceland; Greenland; Denmark (List of all Arctic Countries)
	Region	Specify the region, if specified	Manual
	Location Latitude	Location latitude of the study, in decimal degrees	Manual
	Location Longitude	Location longitude of the study, in decimal degrees	Manual
	Spatial Scale of Study	Spatial scale of study in units of area eg m2 or km2	Manual
	Study Start Year	The year (YYYY) the study began	Manual
	Study Duration	Duration of the study, in number of years	Manual
	Data Type	Type of data collected in the study	Checklist	Primary Data, Secondary Data, Quantitative, Qualitative,
	Nature of Data - Interlinkages	The ways in which interlinkages are presented as data (as described by Rissman & Gillon 2016)	Checklist	Causal Loop diagrams; quantitative correlations; separate quantitative measures; indicators of the link; social-ecological rich description
	Study Design: Secondary Studies	Based on how the authors define their study design, we will not reclassify studies	Checklist	Narrative review, systematic review only, systematic map, systematic review and meta-analysis; speculative/predictive; modelling
	Study Design: Primary Studies	Based on the data which is obtained first-hand	Checklist/manual	Experimental Study, field work; cross-sectional study, cohort, temporal/longitudinal study; ethnographic study; modelling; other
	Knowledge Systems included	Does the study including different forms of knowledge systems?	Checklist/Manual	Social Scientific, Natural Scientific, Indigenous, Local, Other (specify)
	Inclusion of Indigenous People	Were indigenous people or local people involved in the study and it is explicitly stated	Manual	Indigenous people; local people
Physical Drivers	Climatic	Where change in temperature and/or precipitation is a driver	Checklist	Temperature; precipitation;
	Cryospheric	Where change is in frozen water is a driver eg - glaciers, sea ice, permafrost, ice	Checklist	sea ice; permafrost; other
	Hydrospheric	Where change relative to aquatic elements of Earth is a driver - like oceans, seas and rivers	Checklist	rivers & streams; lakes & ponds; seas; oceans
	Lithospheric	Where change in Earth's structure is a driver eg soil, rock	Checklist	soil; rock;
Species and habitat	Kingdom	Name of Kingdom species belongs to	Checklist	Animal, Plant, Fungi, Microbial*, Other (specify)
	Animal Kingdom add Phylum	If "Kingdom=Animal" Specify Phylum	Checklist	Vertebrate, Invertebrate
	Vertebrates class	If "Phylum=Vertebrate" Specify Class	Checklist	Mammal, Bird, Fish, Reptile, Amphibian
	Invertebrates class	If "Phylum=Invertebrate" Specify Class	Checklist	Arachnids, Insects, Crustaceans, Myriapoda, Other (specify)
	Plant Kingdom add functional groups	If "Kingdom=Plants" Specify functional groups	Checklist	Algae; Mosses & Liverworts; Ferns & Horsetails; Graminoids; Forbes; Dwarf Shrubs; Shrubs; Trees, other (specify) (see *definitions sheet)
	Kingdom - Fungi*	If "Kingdom=Fungi" specify (includes Lichen)	Checklist	Fungi; lichen; other (specify)
	Kingdom - Microbial*	If "Kingdom-Microbial" Specify Type	Checklist	bacteria, zooplankton, phytoplankton, viruses
	Species	Name of species in the study where identified (Latin names will be used)	Checklist/Manual	Species List including: Eurasian Beaver (castor fiber); North American Beaver (castor canadensis); Ringed Seal (pusa hispda); Caribou/Reindeer (ragifer tarandus); Polar Bear (Ursus maritmus); Snow Crab (chionoecetes opilio); Snowshoe Hare (Lepus americanus); Moose;(alces alces); Elk (Cervus Canadensis); Other (specify); unidentified (specify)
	No of Species Studied	No of Species Studied	Checklist	Single, multiple
		If "no of species=multiple" specify number	Manual
	Species Focus	The importance attached to the species in the study	Checklist	Main focus; addressed/discussed ; marginally mentioned (specify)
	Driver/Response	Is the species the driver of the change or responding to the change	Checklist	Driver; response; unsure
	Habitat Type*	The type of habitat	Checklist	Habitat list: marine; terrestrial; freshwater; coastal
Exposure	Arctic Species Richness	Change in the number of different Arctic species	Checklist	Increase; decrease; absence; unsure
	Arctic Species Abundance	Change in the population of one or more Arctic species	Checklist	Increase; decrease; unsure
	Arctic Species Health	Change in the health of Arctic species	Checklist	Increase; decrease; unsure
	Boreal Species Richness	Change in the number of different boreal species	Checklist	New presence; Increase; decrease; unsure
	Boreal Species Abundance	Change in the population of one or more boreal species	Checklist	Increase; decrease; unsure
	Change in species interactions	Change in the way species interact with each other or the species that they interact with	Checklist	Yes; no; unsure
		If "change in species interactions=yes" specify the change	Manual
	Change in species traits *see definitions	Change in the traits of Arctic species to resemble those of more boreal inhabitants	Checklist	Yes; no; unsure
		If "change in species trait=yes" specify the change	Manual
	Phenological Change	Change of timing of annual phenological events (eg hibernation, breeding, flowering etc)	Checklist	Yes; no; unsure
		If "phenological change=yes" add detail	Manual
	Temporal/spatial change	Whether change is when or where species are present.	Checklist	Temporal, spatial, both; unsure
	Borealisation focus	The importance attached to borealisation in the study	Checklist	Main focus; addressed/discussed ; marginally mentioned; only stressor; one of multiple stressors
Outcome / Impacts	People affected	Description of people affected	Checklist	Indigenous community, local community, migrants, tourists, other (specify)
	Health impacts	How health is affected by exposures - needs to be specifically mentioned by the paper	Checklist	Physical health - general; physical health - new diseases; mental health; emotional health; well-being; other (specify)
	economic*	How economic circumstances and securities are affected	Checklist	Waged economy; subsistence economy; transitioning economy ; economic instability; economic stability; other
	livelihoods	How livelihoods have been affected	Checklist	Adaptation of traditional livelihoods; change in livelihoods (eg for tourism); change in livelihoods (eg jobs);
	Place-based*	Explicit mention of impacts linked to place eg: place attachment: place construction; place dependence;	Checklist	Yes, no, unsure
	Activities	Activities that have been impacted - changed or discontinued	Checklist	Hunting; fishing; berry picking, other foraging; trapping; herding; clothes making; other (specify)
	Cultural*	Changes to cultural aspects of life explicitly mentioned in the paper	Checklist	Cultural identity; cultural continuity; worship and/or spirituality; cultural skills; other (specify)
	Travel	How travel is affected	Checklist	Travel limited; travel change; forced migration; travel safety
	Vulnerability*	Where the paper explicitly mentions differential vulnerabilities of (human) communities	Checklist	Yes; no; unsure
	Adaptive Capacity/Adaptation/Resilience*	Where the paper explicitly mentions adaptation, adaptive capacity or resilience of (human) communities	Checklist/manual	Adaptive capacity; adaptation; resiliences
	Interlinkages identified	Interlinkages between ecological aspects and social aspects of borealisation identified	Checklist	Definitive, implied, no, unsure (specify)
		Where "interlinkages=definitive or implied" specify details	Manual

## Sheet: Definitions
Category:	Definition:
General:
Other Category:	Where an answer "=other" this will be specified in the pop up info box in EPPI Reviewer each time.
Species and Habitat:
Graminoids:	Grasses, sedges, reeds (bladelike)
Forbes:	Leafy but not woody (eg strawberries, plantains etc)
Dwarf Shrubs:	No tall structure: Prostrate and woody
Shrubs:	Woody and taller
Fungi Kingdom:	Have included lichen in this category as is part fungi, part algae
Microbial:	Not a kingdom, but includes smallest of organisms like bacteria, zooplankton, phytoplankton and viruses
Exposure:
Change in species traits:	Defined as traits that are more often found in boreal locations. For example, shrubs growing taller, berries changing size, etc (needs to be finalised)
Outcomes:
Economic	Westernised economic systems are more common in the Arctic region than previously and some people have moved away from a subsistence way of life. In this context, this would be relevant should
Place	Place is a space with meaning, influenced by its physical characteristics, cultural norms, histories and connections with other places.
Cultural	Belonging or relating to the culture of a particular people, society or period (OED definition[1])
Vulnerabilities	Vulnerability as a function of exposure to climatic stresses and the adaptive capacity to cope with those stresses - as defined by Ford & Smit [2] Differential vulnerabilities when certain members/groups are more vulnerable to the impacts identified.
Resilience/adaptive capacity	Resilience to climate change is underpinned by attributes such as agency, flexibility in resource use, mobility, innovation and collective action (as defined by Ford et al [3])
References:
[1] Oxford English Dictionary [Internet]. [cited 2024 Nov 07]. Available from: https://www.oed.com/
[2] Ford JD, Smit B. A Framework for Assessing the Vulnerability of Communities in the Canadian Arctic to Risks Associated with Climate Change. Arctic. 2004;57(4):389–400
[3] Ford JD, Pearce T, Canosa IV, Harper S. The rapidly changing Arctic and its societal implications. WIREs Climate Change. 2021;12(6):e735. p12
